# Supplementary material for: Aggregation Limiting Cell-Penetrating Peptides Derived from Protein Signal Sequences
Source: Int J Mol Sci. 2023 Feb 21;24(5):4277. doi: 10.3390/ijms24054277 (PMC10002422; doi:10.3390/ijms24054277)
Supplement: Supplementary file 1 [file ijms-24-04277-s001.zip]

Archive with 1 entries (1 files):
- ijms-2206726-supplementary.pdf
